# Supplementary material for: Patient-Reported Outcomes on Quality of Life in Older Adults with Oral Pemphigus
Source: Healthcare (Basel). 2025 Nov 9;13(22):2843. doi: 10.3390/healthcare13222843 (PMC12652617; doi:10.3390/healthcare13222843)
Supplement: Supplementary file 1 [file healthcare-13-02843-s001.zip]

Archive with 1 entries (1 files):
- healthcare-3959913-supplementary.pdf
